# Supplementary material for: Knowledge, Attitude, and Practices Survey in Greece before the Implementation of Sterile Insect Technique against Aedes albopictus
Source: Insects. 2021 Mar 2;12(3):212. doi: 10.3390/insects12030212 (PMC8000271; doi:10.3390/insects12030212)
Supplement: Supplementary file 1 [file insects-12-00212-s001.zip]

Archive with 10 entries (10 files):
- Figure S1.docx
- __MACOSX/._Figure S1.docx
- KAP_questionnaire_en.doc
- __MACOSX/._KAP_questionnaire_en.doc
- Table S1.docx
- __MACOSX/._Table S1.docx
- Table S2.docx
- __MACOSX/._Table S2.docx
- Tables S3_S4.docx
- __MACOSX/._Tables S3_S4.docx
